# Supplementary material for: Development of Gluten-Free Corn Snacks Enriched with White Mulberry Fruit: Polyphenolic Composition, Antioxidant Activity and In Vitro Gastrointestinal Stability of Phenolic Compounds
Source: Molecules. 2026 Jul 5;31(13):2370. doi: 10.3390/molecules31132370 (PMC13363358; doi:10.3390/molecules31132370)
Supplement: Supplementary file 1 [file molecules-31-02370-s001.zip]

Archive with 1 entries (1 files):
- molecules-4371461-supplementary.pdf
